# Supplementary material for: High-Dose Acetaminophen Alters the Integrity of the Blood–Brain Barrier and Leads to Increased CNS Uptake of Codeine in Rats
Source: Pharmaceutics. 2022 Apr 27;14(5):949. doi: 10.3390/pharmaceutics14050949 (PMC9144323; doi:10.3390/pharmaceutics14050949)
Supplement: Supplementary file 1 [file pharmaceutics-14-00949-s001.zip]

Archive with 1 entries (1 files):
- pharmaceutics-1665452-supplementary.pdf
